# Supplementary material for: The influence of social support on COPD outcomes mediated by depression
Source: PLoS One. 2021 Mar 17;16(3):e0245478. doi: 10.1371/journal.pone.0245478 (PMC7968645; doi:10.1371/journal.pone.0245478)
Supplement: S1 Table — (XLSX) [file pone.0245478.s002.xlsx]

## Sheet: Sheet1
S1 Table
Baseline Multiple Imputation + Bootstrap Mediation Analysis, based on Bootstrap nested within Multiple Imputation.
	UNADJUSTED
	Criteria 1	Criteria 2	Criteria 3
	OUTCOME ←SOCIAL SUPPORT	DEPRESSION ←SOCIAL SUPPORT	OUTCOME ←DEPRESSION (controlling for SOCIAL SUPPORT)	OUTCOME ←SOCIAL SUPPORT (controlling for DEPRESSION)	Mediation Percentage
	Beta Estimate (95% CI)	Beta Estimate (95% CI)	Beta Estimate (95% CI)	Beta Estimate (95% CI)	Estimate (95% CI)
SGRQ	-3.12 (-4.06,-2.53)*	-0.36 (-0.41,-0.33)*	12.01 (11.21,8.62)*	1.19 (0.36,0.28)*	138% (109%, 188%)*
CAT	-1.08 (-1.48,-0.82)*	-0.36 (-0.41,-0.33)*	4.31 (3.96,3.10)*	0.47 (0.10,0.19)*	144% (107%, 208%)*
6MWD	6.35 (-0.35,8.26)	-0.36 (-0.41,-0.33)*	-30.20 (-36.56,-21.93)*	-4.48 (-11.58,1.10)
MMRC	-0.10 (-0.15,-0.09)*	-0.36 (-0.41,-0.33)*	0.42 (0.37,0.29)*	0.05 (0.00,0.00)*	149% (102%, 271%)*
	OR Estimate (95% CI)	OR Estimate (95% CI)	OR Estimate (95% CI)	OR Estimate (95% CI)	OR Estimate (95% CI)
Exacerbation in last 12mo. (Y/N)	1.03 (0.92,1.03)	-0.36 (-0.41,-0.33)*	1.44 (1.29,1.19)*	1.18 (1.05,1.09)*
Severe Exacerbation in last 12mo. (Y/N)	1.00 (0.89,1.03)	-0.36 (-0.41,-0.33)*	1.49 (1.31,1.20)*	1.18 (1.02,1.10)*
	ADJUSTED
	Criteria 1	Criteria 2	Criteria 3
	OUTCOME ←SOCIAL SUPPORT	DEPRESSION ←SOCIAL SUPPORT	OUTCOME ←DEPRESSION (controlling for SOCIAL SUPPORT)	OUTCOME ←SOCIAL SUPPORT (controlling for DEPRESSION)	Mediation Percentage
	Effect Estimate: Beta (95% CI)	Effect Estimate: Beta (95% CI)	Effect Estimate: Beta (95% CI)	Effect Estimate: Beta (95% CI)	Estimate (95% CI)
SGRQ	-2.53 (-3.32,-1.80)*	-0.33 (-0.37,-0.28)*	8.62 (7.90,9.37)*	0.28 (-0.43,1.00)	111% ( 86%, 152%)*
CAT	-0.82 (-1.18,-0.50)*	-0.33 (-0.37,-0.28)*	3.10 (2.73,3.44)*	0.19 (-0.17,0.50)	123% ( 85%, 196%)*
6MWD	8.26 (2.28,14.38)*	-0.33 (-0.37,-0.28)*	-21.93 (-28.52,-15.42)*	1.10 (-5.19,7.51)	87% ( 44%, 304%)*
MMRC	-0.09 (-0.14,-0.05)*	-0.33 (-0.37,-0.28)*	0.29 (0.24,0.33)*	0.00 (-0.04,0.04)	100% ( 66%, 192%)*
	Effect Estimate: OR (95% CI)	Effect Estimate: OR (95% CI)	Effect Estimate: OR (95% CI)	Effect Estimate: OR (95% CI)	Estimate (95% CI)
Exacerbation in last 12mo. (Y/N)	1.03 (0.91,1.15)	-0.33 (-0.37,-0.28)*	1.19 (1.06,1.35)*	1.09 (0.96,1.24)
Severe Exacerbation in last 12mo. (Y/N)	1.03 (0.90,1.19)	-0.33 (-0.37,-0.28)*	1.20 (1.05,1.40)*	1.10 (0.94,1.30)
*Generate 30 imputed datasets, using multiple imptuation by chained equation (MICE). Run 1000 bootstrap (with replacement) replication of each statistic of interest for each imputed dataset.
*The point estimate of the statistic is the mean point estimate across 30 imputed datasets. Note that in bootstrapping procedure, the point estimate--unlike confidence interval-- is based on the observed, not bootstrapped sample.
Bootstrapped sample observations are used to generate the confidence interval and/or standard error around this point estimate.
*The 95% confidence interval represents the percentile bootstrap confidence interval based on the pooled observations of the bootstrapped estimates (i.e., n=30000).
*Multiple imputation models were run separately for clinical outcomes (SGRQ, CAT, 6MWD, and MMRC) and for excerbation outcomes (hospitalization due to exacerbation and severe exacerbation).
