# Supplementary material for: The influence of social support on COPD outcomes mediated by depression
Source: PLoS One. 2021 Mar 17;16(3):e0245478. doi: 10.1371/journal.pone.0245478 (PMC7968645; doi:10.1371/journal.pone.0245478)
Supplement: S2 Table — (XLSX) [file pone.0245478.s003.xlsx]

## Sheet: Sheet1
S2 Table
Longitudinal Multiple Imputation + Bootstrap Mediation Analysis, based on Bootstrap nested within Multiple Imputation.
	UNADJUSTED
	Criteria 1	Criteria 2	Criteria 3
	OUTCOME ←SOCIAL SUPPORT	DEPRESSION ←SOCIAL SUPPORT	OUTCOME ←DEPRESSION (controlling for SOCIAL SUPPORT)	OUTCOME ←SOCIAL SUPPORT (controlling for DEPRESSION)	Mediation Percentage
	Beta Estimate (95% CI)	Beta Estimate (95% CI)	Beta Estimate (95% CI)	Beta Estimate (95% CI)	Estimate (95% CI)
SGRQ	-1.10 (-1.70,-0.45)*	-0.25 (-0.270,-0.203)*	5.41 (4.56,5.74)*	-0.19 (-0.80,0.36)	87% ( 50%, 175%)*
CAT	-0.73 (-1.00,-0.39)*	-0.25 (-0.270,-0.203)*	2.71 (2.27,2.79)*	-0.13 (-0.44,0.11)	84% ( 54%, 127%)*
6MWD	0.99 (-3.34,5.05)	-0.25 (-0.270,-0.203)*	-19.69 (-23.55,-14.01)*	-3.66 (-7.96,0.93)
MMRC	-0.08 (-0.11,-0.03)*	-0.25 (-0.270,-0.203)*	0.30 (0.24,0.31)*	0.003 (-0.05,0.04)	110% ( 58%, 212%)*
	OR Estimate (95% CI)	OR Estimate (95% CI)	OR Estimate (95% CI)	OR Estimate (95% CI)	OR Estimate (95% CI)
Exacerbation in last 12mo. (Y/N)	1.03 (0.92,1.03)	-0.25 (-0.270,-0.203)*	1.44 (1.29,1.19)	1.18 (1.05,1.09)
Severe Exacerbation in last 12mo. (Y/N)	1.00 (0.89,1.03)	-0.25 (-0.270,-0.203)*	1.49 (1.31,1.20)	1.18 (1.02,1.10)
	ADJUSTED
	Criteria 1	Criteria 2	Criteria 3
	OUTCOME ←SOCIAL SUPPORT	DEPRESSION ←SOCIAL SUPPORT	OUTCOME ←DEPRESSION (controlling for SOCIAL SUPPORT)	OUTCOME ←SOCIAL SUPPORT (controlling for DEPRESSION)	Mediation Percentage
	Effect Estimate: Beta (95% CI)	Effect Estimate: Beta (95% CI)	Effect Estimate: Beta (95% CI)	Effect Estimate: Beta (95% CI)	Estimate (95% CI)
SGRQ	-1.17 (-1.72,-0.52)*	-0.25 (-0.267,-0.202)*	5.05 (4.25,5.36)*	-0.21 (-0.80,0.32)	85% ( 52%, 158%)*
CAT	-0.70 (-0.96,-0.36)*	-0.25 (-0.267,-0.202)*	2.37 (1.97,2.49)*	-0.13 (-0.43,0.11)	85% ( 54%, 128%)*
6MWD	2.66 (-1.59,6.28)	-0.25 (-0.267,-0.202)*	-17.15 (-20.98,-12.00)*	-1.58 (-5.78,2.57)
MMRC	-0.08 (-0.11,-0.03)*	-0.25 (-0.267,-0.202)*	0.25 (0.20,0.27)*	-0.01 (-0.05,0.03)	96% ( 52%, 176%)*
	Effect Estimate: OR (95% CI)	Effect Estimate: OR (95% CI)	Effect Estimate: OR (95% CI)	Effect Estimate: OR (95% CI)	Estimate (95% CI)
Exacerbation in last 12mo. (Y/N)	1.03 (0.91,1.15)	-0.25 (-0.267,-0.202)*	1.19 (1.06,1.35)	1.09 (0.96,1.24)
Severe Exacerbation in last 12mo. (Y/N)	1.03 (0.90,1.19)	-0.25 (-0.267,-0.202)*	1.20 (1.05,1.40)	1.10 (0.94,1.30)
*Generate 30 imputed datasets, using multiple imptuation by chained equation (MICE). Run 1000 bootstrap (with replacement) replication of each statistic of interest for each imputed dataset.
*The point estimate of the statistic is the mean point estimate across 30 imputed datasets. Note that in bootstrapping procedure, the point estimate--unlike confidence interval-- is based on the observed, not bootstrapped sample.
Bootstrapped sample observations are used to generate the confidence interval and/or standard error around this point estimate.
*The 95% confidence interval represents the percentile bootstrap confidence interval based on the pooled observations of the bootstrapped estimates (i.e., n=30000).
*Multiple imputation models were run separately for clinical outcomes (SGRQ, CAT, 6MWD, and MMRC) and for excerbation outcomes (hospitalization due to exacerbation and severe exacerbation).
